# Supplementary material for: Transcriptomic and Metabolomic Analyses of Soybean Protein Isolate on Monascus Pigments and Monacolin K Production
Source: J Fungi (Basel). 2024 Jul 19;10(7):500. doi: 10.3390/jof10070500 (PMC11277953; doi:10.3390/jof10070500)
Supplement: Supplementary file 1 [file jof-10-00500-s001.zip]

Archive with 1 entries (1 files):
- jof-3090919-supplementary.pdf
